# Supplementary material for: Functional macronutritional generalism in a large omnivore, the brown bear
Source: Ecol Evol. 2018 Jan 29;8(4):2365–76. doi: 10.1002/ece3.3867 (PMC5817158; doi:10.1002/ece3.3867)
Supplement: Supplementary file 1 [file ECE3-8-2365-s001.xlsx]

## Sheet: Food_nutrition_estimates
Item_category	Item	CF	CF_Reference	Protein	Carbs	Lipid	Macronutrients_reference	Comment
large_mammal	moose_carcass	3	Lopez-Alfaro et al. 2015	53	0	47	Coogan et al. 2014	Average moose carcass.
large_mammal	caribou_carcass	3	Lopez-Alfaro et al. 2015	61	0	39	Gerhart et al. 1996	Mean of 4 week old calf, non-lactating female, lactating female, pregnant female, captive male
large_mammal	elk_carcass	3	Lopez-Alfaro et al. 2015	68	0	32	Cook et al. 2001	Wild elk carcass. Took the mean of the ranges given for lipid and protein.
large_mammal	deer_carcass	3	Lopez-Alfaro et al. 2015	49.4172	0	50.5828	Robbins et al. 1974	Mean of 23 deer. Captive.
large_mammal	boar_carcass	3	assumed same as ungulates	41	0	59	Dierenfeld et al. 2002	Pig, domestic, whole, juvenille
large_mammal	domestic_pig_carcass	3	assumed same as ungulates	41	0	59	Dierenfeld et al. 2002	Pig, domestic, whole, juvenille.
large_mammal	domestic_sheep_carcass	3	assumed same as ungulates	21	0	79	Kempster et al. 1986	Mean of adult and ewe carcasses
large_mammal	domestic_cattle_carcass	3	assumed same as ungulates	31	0	69	Steen et al. 2003	Pasture-fed cattle carcass
large_mammal	domestic_goat_carcass	3	assumed same as ungulates	37	0	63	Colomer-Rocher et al. 1992	Mean of female and male across weight classes
large_mammal	brown_bear_carcass	3	assumed same as ungulates	41	0	59	Dierenfeld et al. 2002	Assumed same as pig carcass.
small_mammal	small_mammal	4	Lopez-Alfaro et al. 2015	67.0871	0	32.9129	Dierenfeld et al. 2002	Mean of hare, mouse, rabbit, squirrel, vole.
small_mammal	microtines	4.4	Hewitt and Robbins 1996	61	0	39	Dierenfeld et al. 2002	Mean of bank vole, common vole, and meadow/redbacked vole
small_mammal	ground_squirrel	12.5	Hewitt and Robbins 1996	61	0	39	Dierenfeld et al. 2002	Squirrel, gray
insects	ants	1.1	Lopez-Alfaro et al. 2015	36	15	49	Coogan et al. 2014	Mean of ants and pupae
insects	maggots	1.25	Hewitt and Robbins 1996	54	1	45	Hwangbo et al. 2009
insects	coleoptera	1.1	Lopez-Alfaro et al. 2015	44	2	54	Xiaoming et al. 2010
insects	army_cutworm_moths	1.1	Lopez-Alfaro et al. 2015	28	0	72	French et al. 1994
insects	Hymenoptera	1.1	Lopez-Alfaro et al. 2015	48	4	48	Xiaoming et al. 2010
insects	orthoptera	0.91	Hewitt and Robbins 1996	88	2	10	Xiaoming et al. 2010
fish	cutthroat_trout	40.8	Lopez-Alfaro et al. 2015	65	0	35	Pritchard and Robbins 1990
amphibian	amphibian	4	assumed same as small mammal	76	0	24	Dierenfeld et al. 2002	Frog, green
bird	ptarmigan	1.5	Persson et al. 2001	69	0	31	Thomas and Popko 1981	Mean of n=7 sex/age classes
fruit	fruit_vaccinium_sp	0.54	Hewitt and Robbins 1996	6	84	10	Coogan et al. 2014	Mean of vaccinium spp.
fruit	fruit_rubus_spp	0.87	Hewitt and Robbins 1996	12	71	17	Coogan et al. 2014	Mean of raspberries and blackberry.
fruit	fruit_shepherdia_spp	1.84	Hewitt and Robbins 1996	5	69	26	Coogan et al. 2014
fruit	fruit_empetrum_spp_crowberry	1.2	Lopez-Alfaro et al. 2015	6	73	21	Coogan et al. 2014
fruit	fruit_frageria_spp	1.2	Lopez-Alfaro et al. 2015	9	81	10	Coogan et al. 2014
fruit	fruit_rosa_spp.	1.2	Lopez-Alfaro et al. 2015	9	86	5	Coogan et al. 2014
fruit	fruit_malus_spp.	0.51	Hewitt and Robbins 1996	2	95	3	USDA	USDA; apples, raw, with skin
fruit	fruit_prunus_spp.	1.93	Bojarska and Selva 2013	7	90	3	USDA	USDA; cherries, sweet, raw
fruit	fruit_actinidia_spp	1.2	Lopez-Alfaro et al. 2015	8	84	8	USDA	USDA; kiwifruit, green, raw
fruit	fruit_vitis_spp	1.2	Lopez-Alfaro et al. 2015	4	94	2	USDA	USDA; grapes, red or green, raw
fruit	fruit_pyrus_spp_pear	1.2	Lopez-Alfaro et al. 2015	3	95	2	USDA	USDA, pears, raw
fruit	fruit_ficus_spp_fig	1.2	Lopez-Alfaro et al. 2015	4	92	4	USDA	USDA, figs, raw
fruit	fruit_olea_spp_olive	1.2	Lopez-Alfaro et al. 2015	3	10	87	USDA	USDA; mean of green and ripe olives
fruit	fruit_ribes_spp	1.2	Lopez-Alfaro et al. 2015	10	73	17	Coogan et al. 2014
fruit	fruit_viburnum_spp	1.2	Lopez-Alfaro et al. 2015	15	79	6	Coogan et al. 2014
fruit	fruit_general	1.2	Lopez-Alfaro et al. 2015	7	83	10	NA	Average all fruit (except olive)
horsetail	horsetails	0.16	Lopez-Alfaro et al. 2015	25	41	34	Coogan et al. 2014	Graminoid and forb season
graminoid	graminoids	0.24	Lopez-Alfaro et al. 2015	39	47	14	Coogan et al. 2014	Graminoid and forb season
forbs	forbs	0.26	Lopez-Alfaro et al. 2015	40	42	18	Coogan et al. 2014	Mean of clover, dandelion, fireweed, spinach, lettuce, cattail, celery for Graminoid and Forb season.
root	root_hesdysarum_spp	0.35	Lopez-Alfaro et al. 2015	23	71	6	Coogan et al. 2014
root	root_general	1	Lopez-Alfaro et al. 2015	14	83	3	USDA; Coogan et al. 2014	USDA; mean of potatos, sweet potatos, yam, carrot, Hedysarum_spp
corms	corms	1	assumed same as roots	8	90	2	Alcantara et al. 2013	For raw taro corm. Assumed CF same as roots.
rhizome	rhizome	1	assumed same as roots	8	90	2	Senior et al. 2016
hard_mast	whitebark_pine_seed	1.54	Lopez-Alfaro et al. 2015	13	14	73	Coogan and Raubenheimer 2016
hard_mast	pine_nuts_general	1.5	Hewitt and Robbins 1996	8	5	87	USDA	USDA; Pine nuts, dried
hard_mast	acorns_quercus_spp	1.5	Hewitt and Robbins 1996	6	41	53	USDA	USDA; acorns, raw
hard_mast	beechnuts_fagus_silvatica	1.18	Bojarska and Selva 2013	4	23	73	USDA	USDA; beechnuts, dried
hard_mast	hazelnuts_corylus_avellana	1.58	Bojarska and Selva 2013	10	5	86	USDA	USDA; hazelnuts
hard_mast	chestnuts_castanea_sattiva	1.5	Hewitt and Robbins 1996	5	84	11	USDA	USDA; chestnuts, European, raw, unpeeled
hard_mast	walnut_juglans_spp	1.5	Hewitt and Robbins 1997	9	4	86	USDA	USDA; walnuts, English
seeds	seeds_general	1.5	assumed same as hard mast	17	13	70	USDA	USDA; mean of sunflower, sesame, pumpkin/squash, chia, hemp
seeds	sunflower	1.5	assumed same as hard mast	14	8	78	USDA	USDA; sunflower seed kernels, dried
mushrooms	mushrooms	1.1	Lopez-Alfaro et al. 2015	37	51	12	USDA	USDA; mean of raw shiitake, Chanterelle, morel, white, portabella, enoki, oyster, maitake, brown
algae	algae	0.26	assumed same as forbs	67	23	10	USDA	USDA; spirulina raw. Assumed CF same as forbs
aqautic_vegetation	waterweed	0.26	assumed same as forbs	43	45	12	Hasan and Chakrabarti 2009	As cited in "submerged aqautic macrophytes" fao
moss	cryptogam	0.26	assumed same as forbs	12	85	3	Senior et al. 2016
anthropogenic	corn	1.18	Bojarska and Selva 2013	14	73	13	USDA	USDA; corn, sweet, yellow, raw
anthropogenic	oats	0.59	Bojarska and Selva 2013	15	68	17	USDA	USDA; oats, regular and quick, not fortified, dry
anthropogenic	wheat	0.59	assumed same as oats	14	81	6	USDA	USDA; wheat, soft, white
anthropogenic	barley	0.59	assumed same as oats	17	76	7	USDA	USDA; barley, hulled
anthropogenic	beets	NA	already applied in Sato et al.	18	77	4	USDA	USDA; beets, raw
anthropogenic	rapeseed	NA	already applied in Stofik et al.	63.8584	26.3437	9.79796	Feedipedia; Knudsen 2001	Knudsen for TDF content, which was subtracted from the Feedipedia proximates.
