# Supplementary material for: Functional macronutritional generalism in a large omnivore, the brown bear
Source: Ecol Evol. 2018 Jan 29;8(4):2365–76. doi: 10.1002/ece3.3867 (PMC5817158; doi:10.1002/ece3.3867)
Supplement: Supplementary file 2 [file ECE3-8-2365-s002.csv]

Diet_ID	Paper_ID	Author	Year	Anthro	Country	n	P	C	L
1	1	MacHutchon	2003	0	Canada	176	32	43	24
2	2	Gau	2002	0	Canada	169	57	7	36
3	3	Munro	2006	0	Canada	665	27	57	16
4	4	McLellan	1995	0	Canada	1102	35	41	25
5	5	Mattson	1991	0	USA	3631	42	15	42
6	6	Clevenger	1992	1	Spain	929	27	25	48
7	7	Naves	2006	1	Spain	1500	17	39	43
8	8	Dahle	2006	0	Sweden	148	36	33	31
9	8	Dahle	2006	1	Norway	118	29	18	53
10	9	Perrson	2001	0	Norway	137	40	21	39
11	10	Rigg	2005	1	Slovakia	373	26	53	21
12	11	Vulla	1997	1	Estonia	142	31	34	35
13	12	Sato	2004	1	Japan	117	32	41	26
14	13	Stenset	2016	0	Norway	539	35	31	35
15	14	Ciucci	2014	1	Italy	2359	21	45	34
16	15	Paralikidis	2009	1	Greece	360	13	61	26
17	16	Fortin	2014	0	USA	778	46	27	27
18	17	Kavcik	2015	1	Slovenia	714	25	38	37
19	18	Stofik	2013	1	Slovakia	215	18	56	26
