# Supplementary material for: Functional macronutritional generalism in a large omnivore, the brown bear
Source: Ecol Evol. 2018 Jan 29;8(4):2365–76. doi: 10.1002/ece3.3867 (PMC5817158; doi:10.1002/ece3.3867)
Supplement: Supplementary file 3 [file ECE3-8-2365-s003.csv]

Diet_ID	Paper_ID	Author	Year	Country	Season_class	P	C	L
1	1	MacHutchon	2003	Canada	Spring	26	51	23
1	1	MacHutchon	2003	Canada	Summer	44	26	30
1	1	MacHutchon	2003	Canada	Autumn	27	53	21
2	2	Gau	2002	Canada	Spring	58	5	37
2	2	Gau	2002	Canada	Summer	56	9	35
2	2	Gau	2002	Canada	Autumn	59	2	38
3	3	Munro	2006	Canada	Spring	30	55	15
3	3	Munro	2006	Canada	Summer	33	48	19
3	3	Munro	2006	Canada	Autumn	18	70	12
4	4	McLellan	1995	Canada	Spring	48	20	32
4	4	McLellan	1995	Canada	Summer	26	56	18
4	4	McLellan	1995	Canada	Autumn	30	46	24
5	5	Mattson	1991	USA	Spring	53	7	40
5	5	Mattson	1991	USA	Summer	48	14	39
5	5	Mattson	1991	USA	Autumn	24	26	50
6	6	Clevenger	1992	Spain	Spring	46	19	35
6	6	Clevenger	1992	Spain	Summer	29	23	48
6	6	Clevenger	1992	Spain	Autumn	15	29	56
6	6	Clevenger	1992	Spain	Winter	17	31	52
7	7	Naves	2006	Spain	Winter	10	43	47
7	7	Naves	2006	Spain	Spring	27	26	47
7	7	Naves	2006	Spain	Autumn	15	49	37
8	8	Dahle	2006	Sweden	Spring	52	7	41
8	8	Dahle	2006	Sweden	Summer	44	23	33
8	8	Dahle	2006	Sweden	Autumn	11	69	20
9	8	Dahle	2006	Norway	Spring	42	4	53
9	8	Dahle	2006	Norway	Summer	26	6	68
9	8	Dahle	2006	Norway	Autumn	20	42	38
10	9	Perrson	2001	Norway	Spring	48	9	43
10	9	Perrson	2001	Norway	Summer	47	10	44
10	9	Perrson	2001	Norway	Autumn	25	44	31
11	10	Rigg	2005	Slovakia	Spring	29	54	17
11	10	Rigg	2005	Slovakia	Summer	29	45	26
11	10	Rigg	2005	Slovakia	Autumn	18	60	22
12	11	Vulla	1997	Estonia	Spring	37	24	39
12	11	Vulla	1997	Estonia	Summer	40	13	47
12	11	Vulla	1997	Estonia	Autumn	15	66	19
13	12	Sato	2004	Japan	Spring	43	28	29
13	12	Sato	2004	Japan	Summer	34	40	26
13	12	Sato	2004	Japan	Autumn	17	57	26
14	13	Stenset	2016	Norway	Spring	44	15	41
14	13	Stenset	2016	Norway	Summer	45	13	42
14	13	Stenset	2016	Norway	Autumn	14	65	21
15	14	Ciucci	2014	Italy	Spring	30	27	44
15	14	Ciucci	2014	Italy	Summer	23	52	26
15	14	Ciucci	2014	Italy	Autumn	10	49	41
16	15	Paralikidis	2009	Greece	Spring	23	44	33
16	15	Paralikidis	2009	Greece	Summer	10	79	11
16	15	Paralikidis	2009	Greece	Autumn	7	60	33
17	16	Fortin	2014	USA	Spring	59	15	27
17	16	Fortin	2014	USA	Summer	40	35	25
17	16	Fortin	2014	USA	Autumn	39	35	26
19	18	Stofik	2013	Slovakia	Spring	23	49	28
19	18	Stofik	2013	Slovakia	Summer	18	68	14
19	18	Stofik	2013	Slovakia	Autumn	12	63	26
19	18	Stofik	2013	Slovakia	Winter	18	46	36
